# Supplementary material for: Emergence of novel ST1299 vanA lineages as possible cause for the striking rise of vancomycin resistance among invasive strains of Enterococcus faecium at a German university hospital
Source: Microbiol Spectr. 2023 Oct 31;11(6):e02962-23. doi: 10.1128/spectrum.02962-23 (PMC10848474; doi:10.1128/spectrum.02962-23)
Supplement: Table S1 — Assembly of Illumina reads. [file spectrum.02962-23-s0001.xlsx]

## Sheet: 37 samples of Enterococcus ...
Table S1. Assembly of Illumina reads
Sample ID	Sample ID	Projekt ID	FastQC Per Base Sequence Quality (Forward Reads)	FastQC Per Base Sequence Quality (Reverse Reads)	Avg. Coverage (Assembled)	Contig Count (Assembled)	N50 (Assembled)	Read Count (Assembled)	cgMLST Perc. Good Targets (initially)	Top Species Match	Top Species Match Identity	Assembly Pre-processing	Assembly Type	Assembler	Assembler Version	Assembly Post-processing	Target QC Procedure Details	Contamination Check Result	EFAU004_00001	EFAU004_00002	EFAU004_00004	EFAU004_00005	EFAU004_00006	EFAU004_00007	EFAU004_00008	EFAU004_00009	EFAU004_00010	EFAU004_00015	EFAU004_00016	EFAU004_00017	EFAU004_00018	EFAU004_00022	EFAU004_00023	EFAU004_00024	EFAU004_00025	EFAU004_00073	EFAU004_00074	EFAU004_00075	EFAU004_00076	EFAU004_00077	EFAU004_00078	EFAU004_00079	EFAU004_00080	EFAU004_00081	EFAU004_00083	EFAU004_00084	EFAU004_00085	EFAU004_00086	EFAU004_00087
bk01194	ERS16205166	PRJEB64670	succeeded	succeeded	96	268	31128	1963953	98.2	Enterococcus faecium	1.00	downsample to coverage 180 (unassambled, exp. genome size 2.96 Mbases)	de novo	SKESA	2.4.0	BWA-MEM(0.7.15): mem, paired end, consensus caller: no coverage minimum; required consensus call read support 60.0%	Ridom SeqSphere+ version 8.5.1_(2022-11) Target QC Procedure for E. faecium Virulence Factors QC procedure details are target specific Target QC Procedure for E. faecium VFDB v2020-Feb-28 Target QC Procedure for E. faecium MLST v1.0 require that length of consensus equals ref.-seq. area(s) length +-3 triplets require that no ambiguities (R,Y,K,M,S,W,B,D,H,V,N) are in the consensus area(s) require…	No evidence for contamination found	1	1	1	2	2	1	1	1	1	2	1	1	1	1	1	1	1	2	1	1	1	1	1	1	1	1	1	1	1	1	1
bk01270	ERS16205167	PRJEB64670	succeeded	succeeded	119	326	24477	2556719	98.2	Enterococcus faecium	1.00	downsample to coverage 180 (unassambled, exp. genome size 2.96 Mbases)	de novo	SKESA	2.4.0	BWA-MEM(0.7.15): mem, paired end, consensus caller: no coverage minimum; required consensus call read support 60.0%	Ridom SeqSphere+ version 8.5.1_(2022-11) Target QC Procedure for E. faecium Virulence Factors QC procedure details are target specific Target QC Procedure for E. faecium VFDB v2020-Feb-28 Target QC Procedure for E. faecium MLST v1.0 require that length of consensus equals ref.-seq. area(s) length +-3 triplets require that no ambiguities (R,Y,K,M,S,W,B,D,H,V,N) are in the consensus area(s) require…	No evidence for contamination found	1	1	1	2	2	1	1	1	1	2	1	1	1	1	1	1	1	2	1	1	1	1	1	1	1	1	1	1	1	1	1
bk01749	ERS16205168	PRJEB64670	succeeded	succeeded	123	327	21501	2437504	98.2	Enterococcus faecium	1.00	downsample to coverage 180 (unassambled, exp. genome size 2.96 Mbases)	de novo	SKESA	2.4.0	BWA-MEM(0.7.15): mem, paired end, consensus caller: no coverage minimum; required consensus call read support 60.0%	Ridom SeqSphere+ version 8.5.1_(2022-11) Target QC Procedure for E. faecium Virulence Factors QC procedure details are target specific Target QC Procedure for E. faecium VFDB v2020-Feb-28 Target QC Procedure for E. faecium MLST v1.0 require that length of consensus equals ref.-seq. area(s) length +-3 triplets require that no ambiguities (R,Y,K,M,S,W,B,D,H,V,N) are in the consensus area(s) require…	No evidence for contamination found	1	1	1	2	2	1	1	1	1	2	1	1	1	1	1	1	1	2	1	1	1	1	1	1	1	1	1	1	1	1	1
bk02571	ERS16205169	PRJEB64670	succeeded	succeeded	121	330	20231	2522485	98.5	Enterococcus faecium	1.00	downsample to coverage 180 (unassambled, exp. genome size 2.96 Mbases)	de novo	SKESA	2.4.0	BWA-MEM(0.7.15): mem, paired end, consensus caller: no coverage minimum; required consensus call read support 60.0%	Ridom SeqSphere+ version 8.5.1_(2022-11) Target QC Procedure for E. faecium Virulence Factors QC procedure details are target specific Target QC Procedure for E. faecium VFDB v2020-Feb-28 Target QC Procedure for E. faecium MLST v1.0 require that length of consensus equals ref.-seq. area(s) length +-3 triplets require that no ambiguities (R,Y,K,M,S,W,B,D,H,V,N) are in the consensus area(s) require…	No evidence for contamination found	2		2	2	2	1	1	1	1	2	1	1	1	1	1	1	1	2	1	1	1	1	1	1	1	1	1	1	1	1	1
bk02774	ERS16205170	PRJEB64670	succeeded	succeeded	172	217	34769	3831615	98.9	Enterococcus faecium	1.00	downsample to coverage 180 (unassambled, exp. genome size 2.96 Mbases)	de novo	SKESA	2.4.0	BWA-MEM(0.7.15): mem, paired end, consensus caller: no coverage minimum; required consensus call read support 60.0%	Ridom SeqSphere+ version 8.5.1_(2022-11) Target QC Procedure for E. faecium Virulence Factors QC procedure details are target specific Target QC Procedure for E. faecium VFDB v2020-Feb-28 Target QC Procedure for E. faecium MLST v1.0 require that length of consensus equals ref.-seq. area(s) length +-3 triplets require that no ambiguities (R,Y,K,M,S,W,B,D,H,V,N) are in the consensus area(s) require…	No evidence for contamination found	1	1	3	1	3	1	1	1	1	1	1	1	1	1	1	1	1	2	1	1	1	1	1	1	1	1	1	1	1	1	1
bk02807	ERS16205171	PRJEB64670	succeeded	succeeded	135	206	41704	2914133	98.9	Enterococcus faecium	1.00	downsample to coverage 180 (unassambled, exp. genome size 2.96 Mbases)	de novo	SKESA	2.4.0	BWA-MEM(0.7.15): mem, paired end, consensus caller: no coverage minimum; required consensus call read support 60.0%	Ridom SeqSphere+ version 8.5.1_(2022-11) Target QC Procedure for E. faecium Virulence Factors QC procedure details are target specific Target QC Procedure for E. faecium VFDB v2020-Feb-28 Target QC Procedure for E. faecium MLST v1.0 require that length of consensus equals ref.-seq. area(s) length +-3 triplets require that no ambiguities (R,Y,K,M,S,W,B,D,H,V,N) are in the consensus area(s) require…	No evidence for contamination found	1	1	3	1	3	1	1	1	1	1	1	1	1	1	1	1		2	1	1	1	1	1	1	1	1	1	1	1	1	1
bk03006	ERS16205172	PRJEB64670	succeeded	succeeded	186	528	12481	3640636	97.3	Enterococcus faecium	1.00	downsample to coverage 180 (unassambled, exp. genome size 2.96 Mbases)	de novo	SKESA	2.4.0	BWA-MEM(0.7.15): mem, paired end, consensus caller: no coverage minimum; required consensus call read support 60.0%	Ridom SeqSphere+ version 8.5.1_(2022-11) Target QC Procedure for E. faecium Virulence Factors QC procedure details are target specific Target QC Procedure for E. faecium VFDB v2020-Feb-28 Target QC Procedure for E. faecium MLST v1.0 require that length of consensus equals ref.-seq. area(s) length +-3 triplets require that no ambiguities (R,Y,K,M,S,W,B,D,H,V,N) are in the consensus area(s) require…	No evidence for contamination found	1	1	3	1	3	1	1	1	1	1	1	1	1	1	1	1	1	2	1	1	1	1	1	1	1		1	1	1	1	1
bk04211	ERS16205173	PRJEB64670	succeeded	succeeded	138	252	26352	2729709	98.9	Enterococcus faecium	1.00	downsample to coverage 180 (unassambled, exp. genome size 2.96 Mbases)	de novo	SKESA	2.4.0	BWA-MEM(0.7.15): mem, paired end, consensus caller: no coverage minimum; required consensus call read support 60.0%	Ridom SeqSphere+ version 8.5.1_(2022-11) Target QC Procedure for E. faecium Virulence Factors QC procedure details are target specific Target QC Procedure for E. faecium VFDB v2020-Feb-28 Target QC Procedure for E. faecium MLST v1.0 require that length of consensus equals ref.-seq. area(s) length +-3 triplets require that no ambiguities (R,Y,K,M,S,W,B,D,H,V,N) are in the consensus area(s) require…	No evidence for contamination found	1	1	1	2	2	1	1	1	1	2	1	1	1	1	1	1	1	1	1	1	1	1	1	1	1	1	1	1	1	1	1
bk04260	ERS16205174	PRJEB64670	succeeded	succeeded	144	237	27094	2839444	98.2	Enterococcus faecium	1.00	downsample to coverage 180 (unassambled, exp. genome size 2.96 Mbases)	de novo	SKESA	2.4.0	BWA-MEM(0.7.15): mem, paired end, consensus caller: no coverage minimum; required consensus call read support 60.0%	Ridom SeqSphere+ version 8.5.1_(2022-11) Target QC Procedure for E. faecium Virulence Factors QC procedure details are target specific Target QC Procedure for E. faecium VFDB v2020-Feb-28 Target QC Procedure for E. faecium MLST v1.0 require that length of consensus equals ref.-seq. area(s) length +-3 triplets require that no ambiguities (R,Y,K,M,S,W,B,D,H,V,N) are in the consensus area(s) require…	No evidence for contamination found	1	1	1	2	2	1	1	1	1	2	1	1	1	1	1	1	1	2	1	1	1	1	1	1	1	1	1	1	1	1	1
bk05840	ERS16205175	PRJEB64670	succeeded	succeeded	135	78	135615	2456836	99.2	Enterococcus faecium	1.00	downsample to coverage 180 (unassambled, exp. genome size 2.96 Mbases)	de novo	SKESA	2.4.0	BWA-MEM(0.7.15): mem, paired end, consensus caller: no coverage minimum; required consensus call read support 60.0%	Ridom SeqSphere+ version 8.5.1_(2022-11) Target QC Procedure for E. faecium Virulence Factors QC procedure details are target specific Target QC Procedure for E. faecium VFDB v2020-Feb-28 Target QC Procedure for E. faecium MLST v1.0 require that length of consensus equals ref.-seq. area(s) length +-3 triplets require that no ambiguities (R,Y,K,M,S,W,B,D,H,V,N) are in the consensus area(s) require…	No evidence for contamination found	1	1	4	1	8	1	1	1	1	1	1	1	1	1	1	1	1	3	220	1	1	1	1	1	1	1	1	1	1	1	1
bk05950	ERS16205176	PRJEB64670	succeeded	succeeded	119	411	17622	2556234	98.2	Enterococcus faecium	1.00	downsample to coverage 120 (unassembled, exp. genome size 2.96 Mbases)	de novo	Velvet	2.4.0	BWA-MEM(0.7.15): mem, paired end, consensus caller: no coverage minimum; required consensus call read support 60.0%	Ridom SeqSphere+ version 8.5.1_(2022-11) Target QC Procedure for E. faecium Virulence Factors QC procedure details are target specific Target QC Procedure for E. faecium VFDB v2020-Feb-28 Target QC Procedure for E. faecium MLST v1.0 require that length of consensus equals ref.-seq. area(s) length +-3 triplets require that no ambiguities (R,Y,K,M,S,W,B,D,H,V,N) are in the consensus area(s) require…	No evidence for contamination found	1	1	3	1	3	1	1	1	1	1	1	1	1	1	1	1	1	2	1	1	1	1	1	1	1	1	1	1	1	1	1
bk06607	ERS16205177	PRJEB64670	succeeded	succeeded	180	211	39919	3865474	98.9	Enterococcus faecium	1.00	downsample to coverage 180 (unassambled, exp. genome size 2.96 Mbases)	de novo	SKESA	2.4.0	BWA-MEM(0.7.15): mem, paired end, consensus caller: no coverage minimum; required consensus call read support 60.0%	Ridom SeqSphere+ version 8.5.1_(2022-11) Target QC Procedure for E. faecium Virulence Factors QC procedure details are target specific Target QC Procedure for E. faecium VFDB v2020-Feb-28 Target QC Procedure for E. faecium MLST v1.0 require that length of consensus equals ref.-seq. area(s) length +-3 triplets require that no ambiguities (R,Y,K,M,S,W,B,D,H,V,N) are in the consensus area(s) require…	No evidence for contamination found	2	2	2	2	2	1	1	1	1	2	1	1	1	1	1	1	1	2	1	1	1	1	1	1	1	1	1	1	1	1	1
bk06696	ERS16205178	PRJEB64670	succeeded	succeeded	105	651	15160	2534264	92.3	Enterococcus faecium	1.00	downsample to coverage 120 (unassembled, exp. genome size 2.96 Mbases)	de novo	Velvet	2.4.0	BWA-MEM(0.7.15): mem, paired end, consensus caller: no coverage minimum; required consensus call read support 60.0%	Ridom SeqSphere+ version 8.5.1_(2022-11) Target QC Procedure for E. faecium Virulence Factors QC procedure details are target specific Target QC Procedure for E. faecium VFDB v2020-Feb-28 Target QC Procedure for E. faecium MLST v1.0 require that length of consensus equals ref.-seq. area(s) length +-3 triplets require that no ambiguities (R,Y,K,M,S,W,B,D,H,V,N) are in the consensus area(s) require…	No evidence for contamination found	1	1	3	1	3	1	1	1	1	1	1	1	1	1	1	1	1	2	1	1	1	1	1	1	1	1	1	1	1	1	1
bk06722	ERS16205179	PRJEB64670	succeeded	succeeded	125	245	27465	2470493	98.9	Enterococcus faecium	1.00	downsample to coverage 180 (unassambled, exp. genome size 2.96 Mbases)	de novo	SKESA	2.4.0	BWA-MEM(0.7.15): mem, paired end, consensus caller: no coverage minimum; required consensus call read support 60.0%	Ridom SeqSphere+ version 8.5.1_(2022-11) Target QC Procedure for E. faecium Virulence Factors QC procedure details are target specific Target QC Procedure for E. faecium VFDB v2020-Feb-28 Target QC Procedure for E. faecium MLST v1.0 require that length of consensus equals ref.-seq. area(s) length +-3 triplets require that no ambiguities (R,Y,K,M,S,W,B,D,H,V,N) are in the consensus area(s) require…	No evidence for contamination found	1	1	1	2	2	1	1	1	1	2	1	1	1	1	1	1	1	1	1	1	1	1	1	1	1	1	1	1	1	1	1
bk07614	ERS16205180	PRJEB64670	succeeded	succeeded	133	230	31896	2739519	98.7	Enterococcus faecium	1.00	downsample to coverage 180 (unassambled, exp. genome size 2.96 Mbases)	de novo	SKESA	2.4.0	BWA-MEM(0.7.15): mem, paired end, consensus caller: no coverage minimum; required consensus call read support 60.0%	Ridom SeqSphere+ version 8.5.1_(2022-11) Target QC Procedure for E. faecium Virulence Factors QC procedure details are target specific Target QC Procedure for E. faecium VFDB v2020-Feb-28 Target QC Procedure for E. faecium MLST v1.0 require that length of consensus equals ref.-seq. area(s) length +-3 triplets require that no ambiguities (R,Y,K,M,S,W,B,D,H,V,N) are in the consensus area(s) require…	No evidence for contamination found	2	2	2	2	2	1	1	1	1	2	1	1	1	1	1	1	1	2	1	1	1	1	1	1	1	1	1	1	1	1	1
bk07642	ERS16205181	PRJEB64670	succeeded	succeeded	70	229	36265	1467432	98.9	Enterococcus faecium	1.00	downsample to coverage 180 (unassambled, exp. genome size 2.96 Mbases)	de novo	SKESA	2.4.0	BWA-MEM(0.7.15): mem, paired end, consensus caller: no coverage minimum; required consensus call read support 60.0%	Ridom SeqSphere+ version 8.5.1_(2022-11) Target QC Procedure for E. faecium Virulence Factors QC procedure details are target specific Target QC Procedure for E. faecium VFDB v2020-Feb-28 Target QC Procedure for E. faecium MLST v1.0 require that length of consensus equals ref.-seq. area(s) length +-3 triplets require that no ambiguities (R,Y,K,M,S,W,B,D,H,V,N) are in the consensus area(s) require…	No evidence for contamination found	1	1	3	1	3	1	1	1	1	1	1	1	1	1	1	1	1	2	1	1	1	1	1	1	1	1	1	1	1	1	1
bk08610	ERS16205182	PRJEB64670	succeeded	succeeded	124	222	43261	2537082	98.7	Enterococcus faecium	1.00	downsample to coverage 180 (unassambled, exp. genome size 2.96 Mbases)	de novo	SKESA	2.4.0	BWA-MEM(0.7.15): mem, paired end, consensus caller: no coverage minimum; required consensus call read support 60.0%	Ridom SeqSphere+ version 8.5.1_(2022-11) Target QC Procedure for E. faecium Virulence Factors QC procedure details are target specific Target QC Procedure for E. faecium VFDB v2020-Feb-28 Target QC Procedure for E. faecium MLST v1.0 require that length of consensus equals ref.-seq. area(s) length +-3 triplets require that no ambiguities (R,Y,K,M,S,W,B,D,H,V,N) are in the consensus area(s) require…	No evidence for contamination found	1	1	3	1	3	1	1	1	1	1	1	1	1	1	1	1	1	2	1	1	1	1	1	1	1	1	1	1	1	1	1
bk08815	ERS16205183	PRJEB64670	succeeded	succeeded	77	306	24269	1633842	98.2	Enterococcus faecium	1.00	downsample to coverage 180 (unassambled, exp. genome size 2.96 Mbases)	de novo	SKESA	2.4.0	BWA-MEM(0.7.15): mem, paired end, consensus caller: no coverage minimum; required consensus call read support 60.0%	Ridom SeqSphere+ version 8.5.1_(2022-11) Target QC Procedure for E. faecium Virulence Factors QC procedure details are target specific Target QC Procedure for E. faecium VFDB v2020-Feb-28 Target QC Procedure for E. faecium MLST v1.0 require that length of consensus equals ref.-seq. area(s) length +-3 triplets require that no ambiguities (R,Y,K,M,S,W,B,D,H,V,N) are in the consensus area(s) require…	No evidence for contamination found	1	1	1	2	2	1	1	1	1	2	1	1	1	1	1	1	1	2	1	1	1	1	1	1	1	1	1	1	1	1	1
bk08995	ERS16205184	PRJEB64670	succeeded	succeeded	68	228	45952	1471127	99.0	Enterococcus faecium	1.00	downsample to coverage 180 (unassambled, exp. genome size 2.96 Mbases)	de novo	SKESA	2.4.0	BWA-MEM(0.7.15): mem, paired end, consensus caller: no coverage minimum; required consensus call read support 60.0%	Ridom SeqSphere+ version 8.5.1_(2022-11) Target QC Procedure for E. faecium Virulence Factors QC procedure details are target specific Target QC Procedure for E. faecium VFDB v2020-Feb-28 Target QC Procedure for E. faecium MLST v1.0 require that length of consensus equals ref.-seq. area(s) length +-3 triplets require that no ambiguities (R,Y,K,M,S,W,B,D,H,V,N) are in the consensus area(s) require…	No evidence for contamination found	1	1	3	1	3	1	1	1	1	1	1	1	1	1	1	1	1	2	1	1	1	1	1	1	1	1	1	1	1	1	1
bk09507	ERS16205185	PRJEB64670	succeeded	succeeded	182	245	29489	3738788	98.6	Enterococcus faecium	1.00	downsample to coverage 180 (unassambled, exp. genome size 2.96 Mbases)	de novo	SKESA	2.4.0	BWA-MEM(0.7.15): mem, paired end, consensus caller: no coverage minimum; required consensus call read support 60.0%	Ridom SeqSphere+ version 8.5.1_(2022-11) Target QC Procedure for E. faecium Virulence Factors QC procedure details are target specific Target QC Procedure for E. faecium VFDB v2020-Feb-28 Target QC Procedure for E. faecium MLST v1.0 require that length of consensus equals ref.-seq. area(s) length +-3 triplets require that no ambiguities (R,Y,K,M,S,W,B,D,H,V,N) are in the consensus area(s) require…	No evidence for contamination found	1	1	3	1	3	1	1	1	1	1	1	1	1	1	1	1	1	386	1	1	1	1	1	1	1	1	1	1	1	1	1
bk10413	ERS16205186	PRJEB64670	succeeded	succeeded	141	241	31539	2923282	99.0	Enterococcus faecium	1.00	downsample to coverage 180 (unassambled, exp. genome size 2.96 Mbases)	de novo	SKESA	2.4.0	BWA-MEM(0.7.15): mem, paired end, consensus caller: no coverage minimum; required consensus call read support 60.0%	Ridom SeqSphere+ version 8.5.1_(2022-11) Target QC Procedure for E. faecium Virulence Factors QC procedure details are target specific Target QC Procedure for E. faecium VFDB v2020-Feb-28 Target QC Procedure for E. faecium MLST v1.0 require that length of consensus equals ref.-seq. area(s) length +-3 triplets require that no ambiguities (R,Y,K,M,S,W,B,D,H,V,N) are in the consensus area(s) require…	No evidence for contamination found	1	1	3	1	3	1	1	1	1	1	1	1	1	1	1	1	1	2	1	1	1	1	1	1	1	1	1	1	1	1	1
bk12080	ERS16205187	PRJEB64670	succeeded	succeeded	198	287	23295	4348023	98.8	Enterococcus faecium	1.00	no pre-processing	de novo	SKESA	2.4.0	BWA-MEM(0.7.15): mem, paired end, consensus caller: no coverage minimum; required consensus call read support 60.0%	Ridom SeqSphere+ version 8.5.1_(2022-11) Target QC Procedure for E. faecium Virulence Factors QC procedure details are target specific Target QC Procedure for E. faecium VFDB v2020-Feb-28 Target QC Procedure for E. faecium MLST v1.0 require that length of consensus equals ref.-seq. area(s) length +-3 triplets require that no ambiguities (R,Y,K,M,S,W,B,D,H,V,N) are in the consensus area(s) require…	No evidence for contamination found	1	1	4	63	8	1	1	1	1	1	1	1	1	1	1	1	1	3	1	1	1	1	1	1	1	1	1	1	1	1	1
bk12121	ERS16205188	PRJEB64670	succeeded	succeeded	174	1378	5727	4348738	76.8	Enterococcus faecium	1.00	no pre-processing	de novo	SKESA	2.4.0	BWA-MEM(0.7.15): mem, paired end, consensus caller: no coverage minimum; required consensus call read support 60.0%	Ridom SeqSphere+ version 8.5.1_(2022-11) Target QC Procedure for E. faecium Virulence Factors QC procedure details are target specific Target QC Procedure for E. faecium VFDB v2020-Feb-28 Target QC Procedure for E. faecium MLST v1.0 require that length of consensus equals ref.-seq. area(s) length +-3 triplets require that no ambiguities (R,Y,K,M,S,W,B,D,H,V,N) are in the consensus area(s) require…	No evidence for contamination found				2	2	1	1	1	1	2	1	1	1	1	1	1	1	2	1	1	1	1	1	1	1	1	1	1	1	1	1
bk13677	ERS16205195	PRJEB64670	succeeded	succeeded	204	333	24271	4426226	98.9	Enterococcus faecium	1.00	no pre-processing	de novo	SKESA	2.4.0	BWA-MEM(0.7.15): mem, paired end, consensus caller: no coverage minimum; required consensus call read support 60.0%	Ridom SeqSphere+ version 8.5.1_(2022-11) Target QC Procedure for E. faecium Virulence Factors QC procedure details are target specific Target QC Procedure for E. faecium VFDB v2020-Feb-28 Target QC Procedure for E. faecium MLST v1.0 require that length of consensus equals ref.-seq. area(s) length +-3 triplets require that no ambiguities (R,Y,K,M,S,W,B,D,H,V,N) are in the consensus area(s) require…	No evidence for contamination found	1	1	1	2	2	1	1	1	1	2	1	1	1	1	1	1	1	1	1	1	1	1	1	1	1	1	1	1	1	1	1
bk13800	ERS16205189	PRJEB64670	succeeded	succeeded	172	260	29097	3988709	98.9	Enterococcus faecium	1.00	no pre-processing	de novo	SKESA	2.4.0	BWA-MEM(0.7.15): mem, paired end, consensus caller: no coverage minimum; required consensus call read support 60.0%	Ridom SeqSphere+ version 8.5.1_(2022-11) Target QC Procedure for E. faecium Virulence Factors QC procedure details are target specific Target QC Procedure for E. faecium VFDB v2020-Feb-28 Target QC Procedure for E. faecium MLST v1.0 require that length of consensus equals ref.-seq. area(s) length +-3 triplets require that no ambiguities (R,Y,K,M,S,W,B,D,H,V,N) are in the consensus area(s) require…	No evidence for contamination found	1	1	3	1	3	1	1	1	1	1	1	1	1	1	1	1	1	2	1	1	1	1	1	1	1	1	1	1	1	1	1
bk14437	ERS16205190	PRJEB64670	succeeded	succeeded	169	297	25494	3746031	98.2	Enterococcus faecium	1.00	no pre-processing	de novo	SKESA	2.4.0	BWA-MEM(0.7.15): mem, paired end, consensus caller: no coverage minimum; required consensus call read support 60.0%	Ridom SeqSphere+ version 8.5.1_(2022-11) Target QC Procedure for E. faecium Virulence Factors QC procedure details are target specific Target QC Procedure for E. faecium VFDB v2020-Feb-28 Target QC Procedure for E. faecium MLST v1.0 require that length of consensus equals ref.-seq. area(s) length +-3 triplets require that no ambiguities (R,Y,K,M,S,W,B,D,H,V,N) are in the consensus area(s) require…	No evidence for contamination found	1	1	1	2	2	1	1	1	1	2	1	1	1	1	1	1	1	2	1	1	1	1	1	1	1	1	1	1	1	1	1
bk14685	ERS16205191	PRJEB64670	succeeded	succeeded	216	250	31061	5010294	98.5	Enterococcus faecium	1.00	no pre-processing	de novo	SKESA	2.4.0	BWA-MEM(0.7.15): mem, paired end, consensus caller: no coverage minimum; required consensus call read support 60.0%	Ridom SeqSphere+ version 8.5.1_(2022-11) Target QC Procedure for E. faecium Virulence Factors QC procedure details are target specific Target QC Procedure for E. faecium VFDB v2020-Feb-28 Target QC Procedure for E. faecium MLST v1.0 require that length of consensus equals ref.-seq. area(s) length +-3 triplets require that no ambiguities (R,Y,K,M,S,W,B,D,H,V,N) are in the consensus area(s) require…	No evidence for contamination found	1	1	3	1	3	1	1	1	1	1	1	1	1	1	1	1	1	2	1	1	1	1	1	1	1	1	1	1	1	1	1
bk14794	ERS16205192	PRJEB64670	succeeded	succeeded	252	170	32844	5092848	99.0	Enterococcus faecium	1.00	no pre-processing	de novo	SKESA	2.4.0	BWA-MEM(0.7.15): mem, paired end, consensus caller: no coverage minimum; required consensus call read support 60.0%	Ridom SeqSphere+ version 8.5.1_(2022-11) Target QC Procedure for E. faecium Virulence Factors QC procedure details are target specific Target QC Procedure for E. faecium VFDB v2020-Feb-28 Target QC Procedure for E. faecium MLST v1.0 require that length of consensus equals ref.-seq. area(s) length +-3 triplets require that no ambiguities (R,Y,K,M,S,W,B,D,H,V,N) are in the consensus area(s) require…	No evidence for contamination found	2	2	2	2	2	1	1	1	1	2	1	1	1	1	1	1	1	2	1	1	1	1	1	1	1	1	1	1	1	1	1
bk15096	ERS16205193	PRJEB64670	succeeded	succeeded	164	327	19300	3541171	97.8	Enterococcus faecium	1.00	no pre-processing	de novo	SKESA	2.4.0	BWA-MEM(0.7.15): mem, paired end, consensus caller: no coverage minimum; required consensus call read support 60.0%	Ridom SeqSphere+ version 8.5.1_(2022-11) Target QC Procedure for E. faecium Virulence Factors QC procedure details are target specific Target QC Procedure for E. faecium VFDB v2020-Feb-28 Target QC Procedure for E. faecium MLST v1.0 require that length of consensus equals ref.-seq. area(s) length +-3 triplets require that no ambiguities (R,Y,K,M,S,W,B,D,H,V,N) are in the consensus area(s) require…	No evidence for contamination found	1	1	1	2	596	1	1	1	1	2	1	1	1	1	1	1	1	2	1	1	1	1	1	1	1	1	1	1	1	1	1
bk15262	ERS16205194	PRJEB64670	succeeded	succeeded	304	294	29326	6980354	98.9	Enterococcus faecium	1.00	no pre-processing	de novo	SKESA	2.4.0	BWA-MEM(0.7.15): mem, paired end, consensus caller: no coverage minimum; required consensus call read support 60.0%	Ridom SeqSphere+ version 8.5.1_(2022-11) Target QC Procedure for E. faecium Virulence Factors QC procedure details are target specific Target QC Procedure for E. faecium VFDB v2020-Feb-28 Target QC Procedure for E. faecium MLST v1.0 require that length of consensus equals ref.-seq. area(s) length +-3 triplets require that no ambiguities (R,Y,K,M,S,W,B,D,H,V,N) are in the consensus area(s) require…	No evidence for contamination found	1	1	3	1	3	1	1	1	1	1	1	1	1	1	1	1	1	2	1	1	1	1	1	1	1	1	1	1	1	1	1
bk15670	ERS16205196	PRJEB64670	succeeded	succeeded	117	437	19831	2522226	97.5	Enterococcus faecium	1.00	downsample to coverage 120 (unassembled, exp. genome size 2.96 Mbases)	de novo	Velvet	2.4.0	BWA-MEM(0.7.15): mem, paired end, consensus caller: no coverage minimum; required consensus call read support 60.0%	Ridom SeqSphere+ version 8.5.1_(2022-11) Target QC Procedure for E. faecium Virulence Factors QC procedure details are target specific Target QC Procedure for E. faecium VFDB v2020-Feb-28 Target QC Procedure for E. faecium MLST v1.0 require that length of consensus equals ref.-seq. area(s) length +-3 triplets require that no ambiguities (R,Y,K,M,S,W,B,D,H,V,N) are in the consensus area(s) require…	No evidence for contamination found	1	1	1	2	2	1	1	1	1	2	1	1	1	1	1	1	1	2	1	1	1	1	1	1	1	1	1	1	1	1	1
bk16128	ERS16205197	PRJEB64670	succeeded	succeeded	172	178	44649	3584641	99.1	Enterococcus faecium	1.00	no pre-processing	de novo	SKESA	2.4.0	BWA-MEM(0.7.15): mem, paired end, consensus caller: no coverage minimum; required consensus call read support 60.0%	Ridom SeqSphere+ version 8.5.1_(2022-11) Target QC Procedure for E. faecium Virulence Factors QC procedure details are target specific Target QC Procedure for E. faecium VFDB v2020-Feb-28 Target QC Procedure for E. faecium MLST v1.0 require that length of consensus equals ref.-seq. area(s) length +-3 triplets require that no ambiguities (R,Y,K,M,S,W,B,D,H,V,N) are in the consensus area(s) require…	No evidence for contamination found	1	1	4	63	8	1	1	1	1	1	1	1	1	1	1	1	1	3	1	1	1	1	1	1	1	1	1	1	1	1	1
bk17720	ERS16205198	PRJEB64670	succeeded	succeeded	193	378	15958	4445127	97.5	Enterococcus faecium	1.00	no pre-processing	de novo	SKESA	2.4.0	BWA-MEM(0.7.15): mem, paired end, consensus caller: no coverage minimum; required consensus call read support 60.0%	Ridom SeqSphere+ version 8.5.1_(2022-11) Target QC Procedure for E. faecium Virulence Factors QC procedure details are target specific Target QC Procedure for E. faecium VFDB v2020-Feb-28 Target QC Procedure for E. faecium MLST v1.0 require that length of consensus equals ref.-seq. area(s) length +-3 triplets require that no ambiguities (R,Y,K,M,S,W,B,D,H,V,N) are in the consensus area(s) require…	No evidence for contamination found	1	1	1	2	2	1	1	1	1	440	1	1	1	1	1	1	1	2	1	1	1	1	1	1	1	1	1	1	1	1	1
bk18552	ERS16205199	PRJEB64670	succeeded	succeeded	185	203	36627	4007253	98.9	Enterococcus faecium	1.00	no pre-processing	de novo	SKESA	2.4.0	BWA-MEM(0.7.15): mem, paired end, consensus caller: no coverage minimum; required consensus call read support 60.0%	Ridom SeqSphere+ version 8.5.1_(2022-11) Target QC Procedure for E. faecium Virulence Factors QC procedure details are target specific Target QC Procedure for E. faecium VFDB v2020-Feb-28 Target QC Procedure for E. faecium MLST v1.0 require that length of consensus equals ref.-seq. area(s) length +-3 triplets require that no ambiguities (R,Y,K,M,S,W,B,D,H,V,N) are in the consensus area(s) require…	No evidence for contamination found	1	1	3	2	2	1	1	1	1	2	1	1	1	1	1	1	8	3	1	1	1	1	1	49	1	1	1	1	1	1	1
bk18710	ERS16205200	PRJEB64670	succeeded	succeeded	133	430	19099	3018515	97.9	Enterococcus faecium	1.00	no pre-processing	de novo	SKESA	2.4.0	BWA-MEM(0.7.15): mem, paired end, consensus caller: no coverage minimum; required consensus call read support 60.0%	Ridom SeqSphere+ version 8.5.1_(2022-11) Target QC Procedure for E. faecium Virulence Factors QC procedure details are target specific Target QC Procedure for E. faecium VFDB v2020-Feb-28 Target QC Procedure for E. faecium MLST v1.0 require that length of consensus equals ref.-seq. area(s) length +-3 triplets require that no ambiguities (R,Y,K,M,S,W,B,D,H,V,N) are in the consensus area(s) require…	No evidence for contamination found	1	1	3	1	3	1	1	1	1	1	1	1	1	1	1	1	1	2	1	1	1	1	1	1	1	1	1	1	1	1	1
bk19392	ERS16205201	PRJEB64670	succeeded	succeeded	106	306	24824	2417829	98.0	Enterococcus faecium	1.00	no pre-processing	de novo	SKESA	2.4.0	BWA-MEM(0.7.15): mem, paired end, consensus caller: no coverage minimum; required consensus call read support 60.0%	Ridom SeqSphere+ version 8.5.1_(2022-11) Target QC Procedure for E. faecium Virulence Factors QC procedure details are target specific Target QC Procedure for E. faecium VFDB v2020-Feb-28 Target QC Procedure for E. faecium MLST v1.0 require that length of consensus equals ref.-seq. area(s) length +-3 triplets require that no ambiguities (R,Y,K,M,S,W,B,D,H,V,N) are in the consensus area(s) require…	No evidence for contamination found	1	1	3	1	3	1	1	1	1	1	1	1	1	1	1	1	1	2	1	1	1	1	1	1	312	1	1	1	1	1	1
bk19423	ERS16205202	PRJEB64670	succeeded	succeeded	120	325	28783	2535708	93.3	Enterococcus faecium	0.99	downsample to coverage 120 (unassembled, exp. genome size 2.96 Mbases)	de novo	Velvet	2.4.0	BWA-MEM(0.7.15): mem, paired end, consensus caller: no coverage minimum; required consensus call read support 60.0%	Ridom SeqSphere+ version 8.5.1_(2022-11) Target QC Procedure for E. faecium Virulence Factors QC procedure details are target specific Target QC Procedure for E. faecium VFDB v2020-Feb-28 Target QC Procedure for E. faecium MLST v1.0 require that length of consensus equals ref.-seq. area(s) length +-3 triplets require that no ambiguities (R,Y,K,M,S,W,B,D,H,V,N) are in the consensus area(s) require…	No evidence for contamination found	10	5	10	9	15	3	4	4			3	6	5	7	6	4	5	8	4	10	6	8	218	4	6	5	6	11	4	5	6
[truncated: 1,394 more columns]
